# Supplementary material for: Low-cost detection of norovirus using paper-based cell-free systems and synbody-based viral enrichment
Source: Synth Biol (Oxf). 2018 Sep 19;3(1):ysy018. doi: 10.1093/synbio/ysy018 (PMC6195790; doi:10.1093/synbio/ysy018)
Supplement: Supplementary Data [file ysy018_supp.zip]

Archive with 27 entries (26 files):
- noro_primer_sequences.fa
- __MACOSX/
- __MACOSX/._noro_primer_sequences.fa
- pDM_noro_S5_lacZA.gb
- pDM_noro_S4_lacZA.gb
- pDM_noro_A3_lacZA.gb
- pDM_noro_A2_lacZA.gb
- pDM_T7_HisLacZomega.gb
- __MACOSX/._pDM_T7_HisLacZomega.gb
- pDM_noro_A2_lacZ.gb
- __MACOSX/._pDM_noro_A2_lacZ.gb
- GREEN_norovirus_SI.docx
- __MACOSX/._GREEN_norovirus_SI.docx
- pDM_noro_S2_lacZA.gb
- __MACOSX/._pDM_noro_S2_lacZA.gb
- pDM_noro_S3_lacZA.gb
- pDM_noro_A4_lacZA.gb
- pDM_noro_A5_lacZA.gb
- pAT_T7_HisLacZ.gb
- __MACOSX/._pAT_T7_HisLacZ.gb
- noro_switch_sequences.fa
- __MACOSX/._noro_switch_sequences.fa
- pDM_noro_S6_lacZA.gb
- pDM_noro_A1_lacZA.gb
- __MACOSX/._pDM_noro_A1_lacZA.gb
- pDM_noro_S1_lacZA.gb
- pDM_noro_A6_lacZA.gb
