# Supplementary material for: Low-cost detection of norovirus using paper-based cell-free systems and synbody-based viral enrichment
Source: Synth Biol (Oxf). 2018 Sep 19;3(1):ysy018. doi: 10.1093/synbio/ysy018 (PMC6195790; doi:10.1093/synbio/ysy018)
Supplement: Supplementary Data [file ysy018_supp.zip › noro_primer_sequences.fa]

>lacZ_pET15b_fwd
TAACTAGCATAACCCCTTGGGG

>lacZ_pET15b_rev
CATATGGCTGCCGCGCGG

>lacZ_insert_fwd
AGCGGCCTGGTGCCGCGCGGCAGCCATATGCGTAAAATGACCATGATTACGGATTCACT

>lacZ_insert_rev
TTTAGAGGCCCCAAGGGGTTATGCTAGTTATTTTTGACACCAGACCAACTGGT

>lacZomega_BB_fwd
AACAGTTGCGCAGCCTGA

>lacZomega_BB_rev
CCAGTGAATCCGTAATCATGGTCAT

>lacZomega_insert_L
ATGACCATGATTACGGATTCACTGGCCGTCGCCCGCACCGA

>lacZomega_insert_R
TCAGGCTGCGCAACTGTTGGGAAGGGCGATCGGTGCGGGC

>lacZalpha_BB_fwd
TAGCATAACCCCTTGGGGC

>lacZalpha_BB_rev
GCGCAACTGTTGGGAAGG

>lacZalpha_insert_L
CGCACCGATCGCCCTTCCCAACAGTTGCGCAGCCTGAATGGCGAATGGTAAT

>lacZalpha_insert_R
CCCGTTTAGAGGCCCCAAGGGGTTATGCTATTATTACCATTCGCCATTCAGG

>lacZ_BB_fwd
ATGACCATGATTACGGATTCACTGGCCGTC

>Dstar_lacZ_BB_rev
CCGGCTACCGTAGAAACGCGAATTTACTAGCATAAGGGAGAGCGTCGAGATC

>Dnorm_TS_insert_fwd
CTAGTAAATTCGCGTTTCTACGGTAGCCGGGCGCTAATACGACTCACTATAGGG

>TS_insert_linker_rev
GACGGCCAGTGAATCCGTAATCATGGTCATCTTCTTGCGCTGCCGCCAGGTT

>pCOLA_seq_fwd
CGTTACTGGTTTCACATTCACCACCC

>pET15b_seq_fwd1
CCTGCCACCATACCCACGC

>noro_GII.4_S1_fwd
AATTCTAATACGACTCACTATAGGGAGAAGGATTCTCAGATCTGAGCACGTGGGA

>noro_GII.4_S1_rev
ATTGTTGACCTCTGGGACGA

>noro_GII.4_S2_fwd
AATTCTAATACGACTCACTATAGGGAGAAGGCAGGCAAGAGCCAATGTTCAGA

>noro_GII.4_S2_rev
CTCATTGTTGACCTCTGGGA

>noro_GII.4_S6_fwd
AATTCTAATACGACTCACTATAGGGAGAAGGGCAAGAGCCAATGTTCAGATGGA

>noro_GII.4_S6_rev
CTCATTGTTGACCTCTGGGA

>noro_GII.4_A1_fwd
AATTCTAATACGACTCACTATAGGGAGAAGGGCTCCAAAGCCATAACCTCA

>noro_GII.4_A1_rev
GCAAGAGCCAATGTTCAGATGGA

>noro_GII.4_A2_fwd
AATTCTAATACGACTCACTATAGGGAGAAGGCTCATTGTTGACCTCTGGGA

>noro_GII.4_A2_rev
GATGGATGAGATTCTCAGATCTGA

>noro_GII.4_A4_fwd
AATTCTAATACGACTCACTATAGGGAGAAGGCTCATTGTTGACCTCTGGGA

>noro_GII.4_A4_rev
CAAGAGCCAATGTTCAGATGGA

>noro_GII.4_S2_fwd
AATTCTAATACGACTCACTATAGGGAGAAGGCAGACAAGAGGCCATGTTCA

>noro_GII.4_S2_rev
TCATTGTTGGCCTCTGGTACGA
