# Supplementary material for: Low-cost detection of norovirus using paper-based cell-free systems and synbody-based viral enrichment
Source: Synth Biol (Oxf). 2018 Sep 19;3(1):ysy018. doi: 10.1093/synbio/ysy018 (PMC6195790; doi:10.1093/synbio/ysy018)
Supplement: Supplementary Data [file ysy018_supp.zip › pDM_noro_S5_lacZA.gb]

LOCUS       Exported                3553 bp ds-DNA     circular SYN 18-Aug-2018
DEFINITION  synthetic circular DNA
ACCESSION   .
VERSION     .
KEYWORDS    pDM_noro_S5_lacZA
SOURCE      synthetic DNA construct
ORGANISM    synthetic DNA construct
REFERENCE   1  (bases 1 to 4142)
  AUTHORS     ALEXANDER A. GREEN
FEATURES             Location/Qualifiers
     promoter        35..53
                     /note="T7 promoter"
                     /label=T7 promoter
     promoter        complement(3451..3528)
                     /note="lacI promoter"
                     /label=lacI promoter
     CDS             151..330
                     /note="lacZalpha"
                     /label=lacZalpha
     terminator      334..380
                     /note="T7 terminator"
                     /label=T7 terminator
     CDS             complement(610..1425)
                     /note="KanR"
                     /label=KanR
     promoter        complement(1426..1517)
                     /note="AmpR promoter"
                     /label=AmpR promoter
     rep_origin      complement(1535..2170)
                     /note="ColA ori"
                     /label=ColA ori
     CDS             complement(2368..3450)
                     /note="lacI"
                     /label=lacI
     misc_feature    52..150
                     /note="Noro_toehold_switch_S5"
                     /label=Noro_toehold_switch_S5
ORIGIN
         1 CTAGTAAATT CGCGTTTCTA CGGTAGCCGG GCGCTAATAC GACTCACTAT AGGGTCATTC
        61 GACGCCATCT TCATTCACAA AACTGGGAGG GACTTTAGAA CAGAGGAGAT AAAGATGCTC
       121 CCAGTTTTAA CCTGGCGGCA GCGCAAGAAG ATGACCATGA TTACGGATTC ACTGGCCGTC
       181 GTTTTACAAC GTCGTGACTG GGAAAACCCT GGCGTTACCC AACTTAATCG CCTTGCAGCA
       241 CATCCCCCTT TCGCCAGCTG GCGTAATAGC GAAGAGGCCC GCACCGATCG CCCTTCCCAA
       301 CAGTTGCGCA GCCTGAATGG CGAATGGTAA TAATAGCATA ACCCCTTGGG GCCTCTAAAC
       361 GGGTCTTGAG GGGTTTTTTG CTGAAACCTC AGGCATTTGA GAAGCACACG GTCACACTGC
       421 TTCCGGTAGT CAATAAACCG GTAAACCAGC AATAGACATA AGCGGCTATT TAACGACCCT
       481 GCCCTGAACC GACGACAAGC TGACGACCGG GTCTCCGCAA GTGGCACTTT TCGGGGAAAT
       541 GTGCGCGGAA CCCCTATTTG TTTATTTTTC TAAATACATT CAAATATGTA TCCGCTCATG
       601 AATTAATTCT TAGAAAAACT CATCGAGCAT CAAATGAAAC TGCAATTTAT TCATATCAGG
       661 ATTATCAATA CCATATTTTT GAAAAAGCCG TTTCTGTAAT GAAGGAGAAA ACTCACCGAG
       721 GCAGTTCCAT AGGATGGCAA GATCCTGGTA TCGGTCTGCG ATTCCGACTC GTCCAACATC
       781 AATACAACCT ATTAATTTCC CCTCGTCAAA AATAAGGTTA TCAAGTGAGA AATCACCATG
       841 AGTGACGACT GAATCCGGTG AGAATGGCAA AAGTTTATGC ATTTCTTTCC AGACTTGTTC
       901 AACAGGCCAG CCATTACGCT CGTCATCAAA ATCACTCGCA TCAACCAAAC CGTTATTCAT
       961 TCGTGATTGC GCCTGAGCGA GACGAAATAC GCGGTCGCTG TTAAAAGGAC AATTACAAAC
      1021 AGGAATCGAA TGCAACCGGC GCAGGAACAC TGCCAGCGCA TCAACAATAT TTTCACCTGA
      1081 ATCAGGATAT TCTTCTAATA CCTGGAATGC TGTTTTCCCG GGGATCGCAG TGGTGAGTAA
      1141 CCATGCATCA TCAGGAGTAC GGATAAAATG CTTGATGGTC GGAAGAGGCA TAAATTCCGT
      1201 CAGCCAGTTT AGTCTGACCA TCTCATCTGT AACATCATTG GCAACGCTAC CTTTGCCATG
      1261 TTTCAGAAAC AACTCTGGCG CATCGGGCTT CCCATACAAT CGATAGATTG TCGCACCTGA
      1321 TTGCCCGACA TTATCGCGAG CCCATTTATA CCCATATAAA TCAGCATCCA TGTTGGAATT
      1381 TAATCGCGGC CTAGAGCAAG ACGTTTCCCG TTGAATATGG CTCATACTCT TCCTTTTTCA
      1441 ATATTATTGA AGCATTTATC AGGGTTATTG TCTCATGAGC GGATACATAT TTGAATGTAT
      1501 TTAGAAAAAT AAACAAATAG GCATGCTAGC GCAGAAACGT CCTAGAAGAT GCCAGGAGGA
      1561 TACTTAGCAG AGAGACAATA AGGCCGGAGC GAAGCCGTTT TTCCATAGGC TCCGCCCCCC
      1621 TGACGAACAT CACGAAATCT GACGCTCAAA TCAGTGGTGG CGAAACCCGA CAGGACTATA
      1681 AAGATACCAG GCGTTTCCCC CTGATGGCTC CCTCTTGCGC TCTCCTGTTC CCGTCCTGCG
      1741 GCGTCCGTGT TGTGGTGGAG GCTTTACCCA AATCACCACG TCCCGTTCCG TGTAGACAGT
      1801 TCGCTCCAAG CTGGGCTGTG TGCAAGAACC CCCCGTTCAG CCCGACTGCT GCGCCTTATC
      1861 CGGTAACTAT CATCTTGAGT CCAACCCGGA AAGACACGAC AAAACGCCAC TGGCAGCAGC
      1921 CATTGGTAAC TGAGAATTAG TGGATTTAGA TATCGAGAGT CTTGAAGTGG TGGCCTAACA
      1981 GAGGCTACAC TGAAAGGACA GTATTTGGTA TCTGCGCTCC ACTAAAGCCA GTTACCAGGT
      2041 TAAGCAGTTC CCCAACTGAC TTAACCTTCG ATCAAACCGC CTCCCCAGGC GGTTTTTTCG
      2101 TTTACAGAGC AGGAGATTAC GACGATCGTA AAAGGATCTC AAGAAGATCC TTTACGGATT
      2161 CCCGACACCA TCACTCTAGA TTTCAGTGCA ATTTATCTCT TCAAATGTAG CACCTGAAGT
      2221 CAGCCCCATA CGATATAAGT TGTAATTCTC ATGTTAGTCA TGCCCCGCGC CCACCGGAAG
      2281 GAGCTGACTG GGTTGAAGGC TCTCAAGGGC ATCGGTCGAG ATCCCGGTGC CTAATGAGTG
      2341 AGCTAACTTA CATTAATTGC GTTGCGCTCA CTGCCCGCTT TCCAGTCGGG AAACCTGTCG
      2401 TGCCAGCTGC ATTAATGAAT CGGCCAACGC GCGGGGAGAG GCGGTTTGCG TATTGGGCGC
      2461 CAGGGTGGTT TTTCTTTTCA CCAGTGAGAC GGGCAACAGC TGATTGCCCT TCACCGCCTG
      2521 GCCCTGAGAG AGTTGCAGCA AGCGGTCCAC GCTGGTTTGC CCCAGCAGGC GAAAATCCTG
      2581 TTTGATGGTG GTTAACGGCG GGATATAACA TGAGCTGTCT TCGGTATCGT CGTATCCCAC
      2641 TACCGAGATG TCCGCACCAA CGCGCAGCCC GGACTCGGTA ATGGCGCGCA TTGCGCCCAG
      2701 CGCCATCTGA TCGTTGGCAA CCAGCATCGC AGTGGGAACG ATGCCCTCAT TCAGCATTTG
      2761 CATGGTTTGT TGAAAACCGG ACATGGCACT CCAGTCGCCT TCCCGTTCCG CTATCGGCTG
      2821 AATTTGATTG CGAGTGAGAT ATTTATGCCA GCCAGCCAGA CGCAGACGCG CCGAGACAGA
      2881 ACTTAATGGG CCCGCTAACA GCGCGATTTG CTGGTGACCC AATGCGACCA GATGCTCCAC
      2941 GCCCAGTCGC GTACCGTCTT CATGGGAGAA AATAATACTG TTGATGGGTG TCTGGTCAGA
      3001 GACATCAAGA AATAACGCCG GAACATTAGT GCAGGCAGCT TCCACAGCAA TGGCATCCTG
      3061 GTCATCCAGC GGATAGTTAA TGATCAGCCC ACTGACGCGT TGCGCGAGAA GATTGTGCAC
      3121 CGCCGCTTTA CAGGCTTCGA CGCCGCTTCG TTCTACCATC GACACCACCA CGCTGGCACC
      3181 CAGTTGATCG GCGCGAGATT TAATCGCCGC GACAATTTGC GACGGCGCGT GCAGGGCCAG
      3241 ACTGGAGGTG GCAACGCCAA TCAGCAACGA CTGTTTGCCC GCCAGTTGTT GTGCCACGCG
      3301 GTTGGGAATG TAATTCAGCT CCGCCATCGC CGCTTCCACT TTTTCCCGCG TTTTCGCAGA
      3361 AACGTGGCTG GCCTGGTTCA CCACGCGGGA AACGGTCTGA TAAGAGACAC CGGCATACTC
      3421 TGCGACATCG TATAACGTTA CTGGTTTCAC ATTCACCACC CTGAATTGAC TCTCTTCCGG
      3481 GCGCTATCAT GCCATACCGC GAAAGGTTTT GCGCCATTCG ATGGTGTCCG GGATCTCGAC
      3541 GCTCTCCCTT ATG
//
