# Supplementary material for: Low-cost detection of norovirus using paper-based cell-free systems and synbody-based viral enrichment
Source: Synth Biol (Oxf). 2018 Sep 19;3(1):ysy018. doi: 10.1093/synbio/ysy018 (PMC6195790; doi:10.1093/synbio/ysy018)
Supplement: Supplementary Data [file ysy018_supp.zip › pDM_noro_A3_lacZA.gb]

LOCUS       Exported                3554 bp ds-DNA     circular SYN 18-Aug-2018
DEFINITION  synthetic circular DNA
ACCESSION   .
VERSION     .
KEYWORDS    pDM_noro_A3_lacZA
SOURCE      synthetic DNA construct
ORGANISM    synthetic DNA construct
REFERENCE   1  (bases 1 to 4142)
  AUTHORS     ALEXANDER A. GREEN
FEATURES             Location/Qualifiers
     promoter        35..53
                     /note="T7 promoter"
                     /label=T7 promoter
     promoter        complement(3452..3529)
                     /note="lacI promoter"
                     /label=lacI promoter
     CDS             152..331
                     /note="lacZalpha"
                     /label=lacZalpha
     terminator      335..381
                     /note="T7 terminator"
                     /label=T7 terminator
     CDS             complement(611..1426)
                     /note="KanR"
                     /label=KanR
     promoter        complement(1427..1518)
                     /note="AmpR promoter"
                     /label=AmpR promoter
     rep_origin      complement(1536..2171)
                     /note="ColA ori"
                     /label=ColA ori
     CDS             complement(2369..3451)
                     /note="lacI"
                     /label=lacI
     misc_feature    52..151
                     /note="Noro_toehold_switch_A3"
                     /label=Noro_toehold_switch_A3
ORIGIN
         1 CTAGTAAATT CGCGTTTCTA CGGTAGCCGG GCGCTAATAC GACTCACTAT AGGGTGTGAA
        61 TGAAGATGGC GTCGAATGAC GCCAACCCAT GGACTTTAGA ACAGAGGAGA TAAAGATGAT
       121 GGGTTGGCGA ACCTGGCGGC AGCGCAAGAA GATGACCATG ATTACGGATT CACTGGCCGT
       181 CGTTTTACAA CGTCGTGACT GGGAAAACCC TGGCGTTACC CAACTTAATC GCCTTGCAGC
       241 ACATCCCCCT TTCGCCAGCT GGCGTAATAG CGAAGAGGCC CGCACCGATC GCCCTTCCCA
       301 ACAGTTGCGC AGCCTGAATG GCGAATGGTA ATAATAGCAT AACCCCTTGG GGCCTCTAAA
       361 CGGGTCTTGA GGGGTTTTTT GCTGAAACCT CAGGCATTTG AGAAGCACAC GGTCACACTG
       421 CTTCCGGTAG TCAATAAACC GGTAAACCAG CAATAGACAT AAGCGGCTAT TTAACGACCC
       481 TGCCCTGAAC CGACGACAAG CTGACGACCG GGTCTCCGCA AGTGGCACTT TTCGGGGAAA
       541 TGTGCGCGGA ACCCCTATTT GTTTATTTTT CTAAATACAT TCAAATATGT ATCCGCTCAT
       601 GAATTAATTC TTAGAAAAAC TCATCGAGCA TCAAATGAAA CTGCAATTTA TTCATATCAG
       661 GATTATCAAT ACCATATTTT TGAAAAAGCC GTTTCTGTAA TGAAGGAGAA AACTCACCGA
       721 GGCAGTTCCA TAGGATGGCA AGATCCTGGT ATCGGTCTGC GATTCCGACT CGTCCAACAT
       781 CAATACAACC TATTAATTTC CCCTCGTCAA AAATAAGGTT ATCAAGTGAG AAATCACCAT
       841 GAGTGACGAC TGAATCCGGT GAGAATGGCA AAAGTTTATG CATTTCTTTC CAGACTTGTT
       901 CAACAGGCCA GCCATTACGC TCGTCATCAA AATCACTCGC ATCAACCAAA CCGTTATTCA
       961 TTCGTGATTG CGCCTGAGCG AGACGAAATA CGCGGTCGCT GTTAAAAGGA CAATTACAAA
      1021 CAGGAATCGA ATGCAACCGG CGCAGGAACA CTGCCAGCGC ATCAACAATA TTTTCACCTG
      1081 AATCAGGATA TTCTTCTAAT ACCTGGAATG CTGTTTTCCC GGGGATCGCA GTGGTGAGTA
      1141 ACCATGCATC ATCAGGAGTA CGGATAAAAT GCTTGATGGT CGGAAGAGGC ATAAATTCCG
      1201 TCAGCCAGTT TAGTCTGACC ATCTCATCTG TAACATCATT GGCAACGCTA CCTTTGCCAT
      1261 GTTTCAGAAA CAACTCTGGC GCATCGGGCT TCCCATACAA TCGATAGATT GTCGCACCTG
      1321 ATTGCCCGAC ATTATCGCGA GCCCATTTAT ACCCATATAA ATCAGCATCC ATGTTGGAAT
      1381 TTAATCGCGG CCTAGAGCAA GACGTTTCCC GTTGAATATG GCTCATACTC TTCCTTTTTC
      1441 AATATTATTG AAGCATTTAT CAGGGTTATT GTCTCATGAG CGGATACATA TTTGAATGTA
      1501 TTTAGAAAAA TAAACAAATA GGCATGCTAG CGCAGAAACG TCCTAGAAGA TGCCAGGAGG
      1561 ATACTTAGCA GAGAGACAAT AAGGCCGGAG CGAAGCCGTT TTTCCATAGG CTCCGCCCCC
      1621 CTGACGAACA TCACGAAATC TGACGCTCAA ATCAGTGGTG GCGAAACCCG ACAGGACTAT
      1681 AAAGATACCA GGCGTTTCCC CCTGATGGCT CCCTCTTGCG CTCTCCTGTT CCCGTCCTGC
      1741 GGCGTCCGTG TTGTGGTGGA GGCTTTACCC AAATCACCAC GTCCCGTTCC GTGTAGACAG
      1801 TTCGCTCCAA GCTGGGCTGT GTGCAAGAAC CCCCCGTTCA GCCCGACTGC TGCGCCTTAT
      1861 CCGGTAACTA TCATCTTGAG TCCAACCCGG AAAGACACGA CAAAACGCCA CTGGCAGCAG
      1921 CCATTGGTAA CTGAGAATTA GTGGATTTAG ATATCGAGAG TCTTGAAGTG GTGGCCTAAC
      1981 AGAGGCTACA CTGAAAGGAC AGTATTTGGT ATCTGCGCTC CACTAAAGCC AGTTACCAGG
      2041 TTAAGCAGTT CCCCAACTGA CTTAACCTTC GATCAAACCG CCTCCCCAGG CGGTTTTTTC
      2101 GTTTACAGAG CAGGAGATTA CGACGATCGT AAAAGGATCT CAAGAAGATC CTTTACGGAT
      2161 TCCCGACACC ATCACTCTAG ATTTCAGTGC AATTTATCTC TTCAAATGTA GCACCTGAAG
      2221 TCAGCCCCAT ACGATATAAG TTGTAATTCT CATGTTAGTC ATGCCCCGCG CCCACCGGAA
      2281 GGAGCTGACT GGGTTGAAGG CTCTCAAGGG CATCGGTCGA GATCCCGGTG CCTAATGAGT
      2341 GAGCTAACTT ACATTAATTG CGTTGCGCTC ACTGCCCGCT TTCCAGTCGG GAAACCTGTC
      2401 GTGCCAGCTG CATTAATGAA TCGGCCAACG CGCGGGGAGA GGCGGTTTGC GTATTGGGCG
      2461 CCAGGGTGGT TTTTCTTTTC ACCAGTGAGA CGGGCAACAG CTGATTGCCC TTCACCGCCT
      2521 GGCCCTGAGA GAGTTGCAGC AAGCGGTCCA CGCTGGTTTG CCCCAGCAGG CGAAAATCCT
      2581 GTTTGATGGT GGTTAACGGC GGGATATAAC ATGAGCTGTC TTCGGTATCG TCGTATCCCA
      2641 CTACCGAGAT GTCCGCACCA ACGCGCAGCC CGGACTCGGT AATGGCGCGC ATTGCGCCCA
      2701 GCGCCATCTG ATCGTTGGCA ACCAGCATCG CAGTGGGAAC GATGCCCTCA TTCAGCATTT
      2761 GCATGGTTTG TTGAAAACCG GACATGGCAC TCCAGTCGCC TTCCCGTTCC GCTATCGGCT
      2821 GAATTTGATT GCGAGTGAGA TATTTATGCC AGCCAGCCAG ACGCAGACGC GCCGAGACAG
      2881 AACTTAATGG GCCCGCTAAC AGCGCGATTT GCTGGTGACC CAATGCGACC AGATGCTCCA
      2941 CGCCCAGTCG CGTACCGTCT TCATGGGAGA AAATAATACT GTTGATGGGT GTCTGGTCAG
      3001 AGACATCAAG AAATAACGCC GGAACATTAG TGCAGGCAGC TTCCACAGCA ATGGCATCCT
      3061 GGTCATCCAG CGGATAGTTA ATGATCAGCC CACTGACGCG TTGCGCGAGA AGATTGTGCA
      3121 CCGCCGCTTT ACAGGCTTCG ACGCCGCTTC GTTCTACCAT CGACACCACC ACGCTGGCAC
      3181 CCAGTTGATC GGCGCGAGAT TTAATCGCCG CGACAATTTG CGACGGCGCG TGCAGGGCCA
      3241 GACTGGAGGT GGCAACGCCA ATCAGCAACG ACTGTTTGCC CGCCAGTTGT TGTGCCACGC
      3301 GGTTGGGAAT GTAATTCAGC TCCGCCATCG CCGCTTCCAC TTTTTCCCGC GTTTTCGCAG
      3361 AAACGTGGCT GGCCTGGTTC ACCACGCGGG AAACGGTCTG ATAAGAGACA CCGGCATACT
      3421 CTGCGACATC GTATAACGTT ACTGGTTTCA CATTCACCAC CCTGAATTGA CTCTCTTCCG
      3481 GGCGCTATCA TGCCATACCG CGAAAGGTTT TGCGCCATTC GATGGTGTCC GGGATCTCGA
      3541 CGCTCTCCCT TATG
//
