# Supplementary material for: Low-cost detection of norovirus using paper-based cell-free systems and synbody-based viral enrichment
Source: Synth Biol (Oxf). 2018 Sep 19;3(1):ysy018. doi: 10.1093/synbio/ysy018 (PMC6195790; doi:10.1093/synbio/ysy018)
Supplement: Supplementary Data [file ysy018_supp.zip › pDM_T7_HisLacZomega.gb]

LOCUS       Exported                8653 bp ds-DNA     circular SYN 18-Aug-2018
DEFINITION  synthetic circular DNA
ACCESSION   .
VERSION     .
KEYWORDS    pDM_T7_HisLacZomega
SOURCE      synthetic DNA construct
ORGANISM    synthetic DNA construct
REFERENCE   1  (bases 1 to 4142)
  AUTHORS     ALEXANDER A. GREEN
FEATURES             Location/Qualifiers
     promoter        5230..5248
                     /note="T7 promoter"
                     /label=T7 promoter
     promoter        complement(4844..4921)
                     /note="lacI promoter"
                     /label=lacI promoter
     CDS             5386..8364
                     /note="lacZomega"
                     /label=lacZomega
     terminator      8395..8441
                     /note="T7 terminator"
                     /label=T7 terminator
     promoter        117..208
                     /note="AmpR promoter"
                     /label=AmpR promoter
     CDS             complement(3761..4843)
                     /note="lacI"
                     /label=lacI
     CDS             209..1069
                     /note="AmpR"
                     /label=AmpR
     CDS             1240..1828
                     /note="ori"
                     /label=ori
     misc_feature    2014..2156
                     /note="bom: basis of mobility region from pBR322"
                     /label=bom: basis of mobility region from pBR322
     CDS             complement(2258..2449)
                     /note="rop"
                     /label=rop
     misc_feature    5329..5346
                     /note="His-Tag"
                     /label=His-Tag
     misc_feature    5356..5373
                     /note="Thrombin cleavage site"
                     /label=Thrombin cleavage site
ORIGIN
         1 TTCTTGAAGA CGAAAGGGCC TCGTGATACG CCTATTTTTA TAGGTTAATG TCATGATAAT
        61 AATGGTTTCT TAGACGTCAG GTGGCACTTT TCGGGGAAAT GTGCGCGGAA CCCCTATTTG
       121 TTTATTTTTC TAAATACATT CAAATATGTA TCCGCTCATG AGACAATAAC CCTGATAAAT
       181 GCTTCAATAA TATTGAAAAA GGAAGAGTAT GAGTATTCAA CATTTCCGTG TCGCCCTTAT
       241 TCCCTTTTTT GCGGCATTTT GCCTTCCTGT TTTTGCTCAC CCAGAAACGC TGGTGAAAGT
       301 AAAAGATGCT GAAGATCAGT TGGGTGCACG AGTGGGTTAC ATCGAACTGG ATCTCAACAG
       361 CGGTAAGATC CTTGAGAGTT TTCGCCCCGA AGAACGTTTT CCAATGATGA GCACTTTTAA
       421 AGTTCTGCTA TGTGGCGCGG TATTATCCCG TGTTGACGCC GGGCAAGAGC AACTCGGTCG
       481 CCGCATACAC TATTCTCAGA ATGACTTGGT TGAGTACTCA CCAGTCACAG AAAAGCATCT
       541 TACGGATGGC ATGACAGTAA GAGAATTATG CAGTGCTGCC ATAACCATGA GTGATAACAC
       601 TGCGGCCAAC TTACTTCTGA CAACGATCGG AGGACCGAAG GAGCTAACCG CTTTTTTGCA
       661 CAACATGGGG GATCATGTAA CTCGCCTTGA TCGTTGGGAA CCGGAGCTGA ATGAAGCCAT
       721 ACCAAACGAC GAGCGTGACA CCACGATGCC TGCAGCAATG GCAACAACGT TGCGCAAACT
       781 ATTAACTGGC GAACTACTTA CTCTAGCTTC CCGGCAACAA TTAATAGACT GGATGGAGGC
       841 GGATAAAGTT GCAGGACCAC TTCTGCGCTC GGCCCTTCCG GCTGGCTGGT TTATTGCTGA
       901 TAAATCTGGA GCCGGTGAGC GTGGGTCTCG CGGTATCATT GCAGCACTGG GGCCAGATGG
       961 TAAGCCCTCC CGTATCGTAG TTATCTACAC GACGGGGAGT CAGGCAACTA TGGATGAACG
      1021 AAATAGACAG ATCGCTGAGA TAGGTGCCTC ACTGATTAAG CATTGGTAAC TGTCAGACCA
      1081 AGTTTACTCA TATATACTTT AGATTGATTT AAAACTTCAT TTTTAATTTA AAAGGATCTA
      1141 GGTGAAGATC CTTTTTGATA ATCTCATGAC CAAAATCCCT TAACGTGAGT TTTCGTTCCA
      1201 CTGAGCGTCA GACCCCGTAG AAAAGATCAA AGGATCTTCT TGAGATCCTT TTTTTCTGCG
      1261 CGTAATCTGC TGCTTGCAAA CAAAAAAACC ACCGCTACCA GCGGTGGTTT GTTTGCCGGA
      1321 TCAAGAGCTA CCAACTCTTT TTCCGAAGGT AACTGGCTTC AGCAGAGCGC AGATACCAAA
      1381 TACTGTCCTT CTAGTGTAGC CGTAGTTAGG CCACCACTTC AAGAACTCTG TAGCACCGCC
      1441 TACATACCTC GCTCTGCTAA TCCTGTTACC AGTGGCTGCT GCCAGTGGCG ATAAGTCGTG
      1501 TCTTACCGGG TTGGACTCAA GACGATAGTT ACCGGATAAG GCGCAGCGGT CGGGCTGAAC
      1561 GGGGGGTTCG TGCACACAGC CCAGCTTGGA GCGAACGACC TACACCGAAC TGAGATACCT
      1621 ACAGCGTGAG CTATGAGAAA GCGCCACGCT TCCCGAAGGG AGAAAGGCGG ACAGGTATCC
      1681 GGTAAGCGGC AGGGTCGGAA CAGGAGAGCG CACGAGGGAG CTTCCAGGGG GAAACGCCTG
      1741 GTATCTTTAT AGTCCTGTCG GGTTTCGCCA CCTCTGACTT GAGCGTCGAT TTTTGTGATG
      1801 CTCGTCAGGG GGGCGGAGCC TATGGAAAAA CGCCAGCAAC GCGGCCTTTT TACGGTTCCT
      1861 GGCCTTTTGC TGGCCTTTTG CTCACATGTT CTTTCCTGCG TTATCCCCTG ATTCTGTGGA
      1921 TAACCGTATT ACCGCCTTTG AGTGAGCTGA TACCGCTCGC CGCAGCCGAA CGACCGAGCG
      1981 CAGCGAGTCA GTGAGCGAGG AAGCGGAAGA GCGCCTGATG CGGTATTTTC TCCTTACGCA
      2041 TCTGTGCGGT ATTTCACACC GCATATATGG TGCACTCTCA GTACAATCTG CTCTGATGCC
      2101 GCATAGTTAA GCCAGTATAC ACTCCGCTAT CGCTACGTGA CTGGGTCATG GCTGCGCCCC
      2161 GACACCCGCC AACACCCGCT GACGCGCCCT GACGGGCTTG TCTGCTCCCG GCATCCGCTT
      2221 ACAGACAAGC TGTGACCGTC TCCGGGAGCT GCATGTGTCA GAGGTTTTCA CCGTCATCAC
      2281 CGAAACGCGC GAGGCAGCTG CGGTAAAGCT CATCAGCGTG GTCGTGAAGC GATTCACAGA
      2341 TGTCTGCCTG TTCATCCGCG TCCAGCTCGT TGAGTTTCTC CAGAAGCGTT AATGTCTGGC
      2401 TTCTGATAAA GCGGGCCATG TTAAGGGCGG TTTTTTCCTG TTTGGTCACT GATGCCTCCG
      2461 TGTAAGGGGG ATTTCTGTTC ATGGGGGTAA TGATACCGAT GAAACGAGAG AGGATGCTCA
      2521 CGATACGGGT TACTGATGAT GAACATGCCC GGTTACTGGA ACGTTGTGAG GGTAAACAAC
      2581 TGGCGGTATG GATGCGGCGG GACCAGAGAA AAATCACTCA GGGTCAATGC CAGCGCTTCG
      2641 TTAATACAGA TGTAGGTGTT CCACAGGGTA GCCAGCAGCA TCCTGCGATG CAGATCCGGA
      2701 ACATAATGGT GCAGGGCGCT GACTTCCGCG TTTCCAGACT TTACGAAACA CGGAAACCGA
      2761 AGACCATTCA TGTTGTTGCT CAGGTCGCAG ACGTTTTGCA GCAGCAGTCG CTTCACGTTC
      2821 GCTCGCGTAT CGGTGATTCA TTCTGCTAAC CAGTAAGGCA ACCCCGCCAG CCTAGCCGGG
      2881 TCCTCAACGA CAGGAGCACG ATCATGCGCA CCCGTGGCCA GGACCCAACG CTGCCCGAGA
      2941 TGCGCCGCGT GCGGCTGCTG GAGATGGCGG ACGCGATGGA TATGTTCTGC CAAGGGTTGG
      3001 TTTGCGCATT CACAGTTCTC CGCAAGAATT GATTGGCTCC AATTCTTGGA GTGGTGAATC
      3061 CGTTAGCGAG GTGCCGCCGG CTTCCATTCA GGTCGAGGTG GCCCGGCTCC ATGCACCGCG
      3121 ACGCAACGCG GGGAGGCAGA CAAGGTATAG GGCGGCGCCT ACAATCCATG CCAACCCGTT
      3181 CCATGTGCTC GCCGAGGCGG CATAAATCGC CGTGACGATC AGCGGTCCAG TGATCGAAGT
      3241 TAGGCTGGTA AGAGCCGCGA GCGATCCTTG AAGCTGTCCC TGATGGTCGT CATCTACCTG
      3301 CCTGGACAGC ATGGCCTGCA ACGCGGGCAT CCCGATGCCG CCGGAAGCGA GAAGAATCAT
      3361 AATGGGGAAG GCCATCCAGC CTCGCGTCGC GAACGCCAGC AAGACGTAGC CCAGCGCGTC
      3421 GGCCGCCATG CCGGCGATAA TGGCCTGCTT CTCGCCGAAA CGTTTGGTGG CGGGACCAGT
      3481 GACGAAGGCT TGAGCGAGGG CGTGCAAGAT TCCGAATACC GCAAGCGACA GGCCGATCAT
      3541 CGTCGCGCTC CAGCGAAAGC GGTCCTCGCC GAAAATGACC CAGAGCGCTG CCGGCACCTG
      3601 TCCTACGAGT TGCATGATAA AGAAGACAGT CATAAGTGCG GCGACGATAG TCATGCCCCG
      3661 CGCCCACCGG AAGGAGCTGA CTGGGTTGAA GGCTCTCAAG GGCATCGGTC GAGATCCCGG
      3721 TGCCTAATGA GTGAGCTAAC TTACATTAAT TGCGTTGCGC TCACTGCCCG CTTTCCAGTC
      3781 GGGAAACCTG TCGTGCCAGC TGCATTAATG AATCGGCCAA CGCGCGGGGA GAGGCGGTTT
      3841 GCGTATTGGG CGCCAGGGTG GTTTTTCTTT TCACCAGTGA GACGGGCAAC AGCTGATTGC
      3901 CCTTCACCGC CTGGCCCTGA GAGAGTTGCA GCAAGCGGTC CACGCTGGTT TGCCCCAGCA
      3961 GGCGAAAATC CTGTTTGATG GTGGTTAACG GCGGGATATA ACATGAGCTG TCTTCGGTAT
      4021 CGTCGTATCC CACTACCGAG ATATCCGCAC CAACGCGCAG CCCGGACTCG GTAATGGCGC
      4081 GCATTGCGCC CAGCGCCATC TGATCGTTGG CAACCAGCAT CGCAGTGGGA ACGATGCCCT
      4141 CATTCAGCAT TTGCATGGTT TGTTGAAAAC CGGACATGGC ACTCCAGTCG CCTTCCCGTT
      4201 CCGCTATCGG CTGAATTTGA TTGCGAGTGA GATATTTATG CCAGCCAGCC AGACGCAGAC
      4261 GCGCCGAGAC AGAACTTAAT GGGCCCGCTA ACAGCGCGAT TTGCTGGTGA CCCAATGCGA
      4321 CCAGATGCTC CACGCCCAGT CGCGTACCGT CTTCATGGGA GAAAATAATA CTGTTGATGG
      4381 GTGTCTGGTC AGAGACATCA AGAAATAACG CCGGAACATT AGTGCAGGCA GCTTCCACAG
      4441 CAATGGCATC CTGGTCATCC AGCGGATAGT TAATGATCAG CCCACTGACG CGTTGCGCGA
      4501 GAAGATTGTG CACCGCCGCT TTACAGGCTT CGACGCCGCT TCGTTCTACC ATCGACACCA
      4561 CCACGCTGGC ACCCAGTTGA TCGGCGCGAG ATTTAATCGC CGCGACAATT TGCGACGGCG
      4621 CGTGCAGGGC CAGACTGGAG GTGGCAACGC CAATCAGCAA CGACTGTTTG CCCGCCAGTT
      4681 GTTGTGCCAC GCGGTTGGGA ATGTAATTCA GCTCCGCCAT CGCCGCTTCC ACTTTTTCCC
      4741 GCGTTTTCGC AGAAACGTGG CTGGCCTGGT TCACCACGCG GGAAACGGTC TGATAAGAGA
      4801 CACCGGCATA CTCTGCGACA TCGTATAACG TTACTGGTTT CACATTCACC ACCCTGAATT
      4861 GACTCTCTTC CGGGCGCTAT CATGCCATAC CGCGAAAGGT TTTGCGCCAT TCGATGGTGT
      4921 CCGGGATCTC GACGCTCTCC CTTATGCGAC TCCTGCATTA GGAAGCAGCC CAGTAGTAGG
      4981 TTGAGGCCGT TGAGCACCGC CGCCGCAAGG AATGGTGCAT GCAAGGAGAT GGCGCCCAAC
      5041 AGTCCCCCGG CCACGGGGCC TGCCACCATA CCCACGCCGA AACAAGCGCT CATGAGCCCG
      5101 AAGTGGCGAG CCCGATCTTC CCCATCGGTG ATGTCGGCGA TATAGGCGCC AGCAACCGCA
      5161 CCTGTGGCGC CGGTGATGCC GGCCACGATG CGTCCGGCGT AGAGGATCGA GATCTCGATC
      5221 CCGCGAAATT AATACGACTC ACTATAGGGG AATTGTGAGC GGATAACAAT TCCCCTCTAG
      5281 AAATAATTTT GTTTAACTTT AAGAAGGAGA TATACCATGG GCAGCAGCCA TCATCATCAT
      5341 CATCACAGCA GCGGCCTGGT GCCGCGCGGC AGCCATATGC GTAAAATGAC CATGATTACG
      5401 GATTCACTGG CCGTCGCCCG CACCGATCGC CCTTCCCAAC AGTTGCGCAG CCTGAATGGC
      5461 GAATGGCGCT TTGCCTGGTT TCCGGCACCA GAAGCGGTGC CGGAAAGCTG GCTGGAGTGC
      5521 GATCTTCCTG AGGCCGATAC TGTCGTCGTC CCCTCAAACT GGCAGATGCA CGGTTACGAT
      5581 GCGCCCATCT ACACCAACGT GACCTATCCC ATTACGGTCA ATCCGCCGTT TGTTCCCACG
      5641 GAGAATCCGA CGGGTTGTTA CTCGCTCACA TTTAATGTTG ATGAAAGCTG GCTACAGGAA
      5701 GGCCAGACGC GAATTATTTT TGATGGCGTT AACTCGGCGT TTCATCTGTG GTGCAACGGG
      5761 CGCTGGGTCG GTTACGGCCA GGACAGTCGT TTGCCGTCTG AATTTGACCT GAGCGCATTT
      5821 TTACGCGCCG GAGAAAACCG CCTCGCGGTG ATGGTGCTGC GCTGGAGTGA CGGCAGTTAT
      5881 CTGGAAGATC AGGATATGTG GCGGATGAGC GGCATTTTCC GTGACGTCTC GTTGCTGCAT
      5941 AAACCGACTA CACAAATCAG CGATTTCCAT GTTGCCACTC GCTTTAATGA TGATTTCAGC
      6001 CGCGCTGTAC TGGAGGCTGA AGTTCAGATG TGCGGCGAGT TGCGTGACTA CCTACGGGTA
      6061 ACAGTTTCTT TATGGCAGGG TGAAACGCAG GTCGCCAGCG GCACCGCGCC TTTCGGCGGT
      6121 GAAATTATCG ATGAGCGTGG TGGTTATGCC GATCGCGTCA CACTACGTCT GAACGTCGAA
      6181 AACCCGAAAC TGTGGAGCGC CGAAATCCCG AATCTCTATC GTGCGGTGGT TGAACTGCAC
      6241 ACCGCCGACG GCACGCTGAT TGAAGCAGAA GCCTGCGATG TCGGTTTCCG CGAGGTGCGG
      6301 ATTGAAAATG GTCTGCTGCT GCTGAACGGC AAGCCGTTGC TGATTCGAGG CGTTAACCGT
      6361 CACGAGCATC ATCCTCTGCA TGGTCAGGTC ATGGATGAGC AGACGATGGT GCAGGATATC
      6421 CTGCTGATGA AGCAGAACAA CTTTAACGCC GTGCGCTGTT CGCATTATCC GAACCATCCG
      6481 CTGTGGTACA CGCTGTGCGA CCGCTACGGC CTGTATGTGG TGGATGAAGC CAATATTGAA
      6541 ACCCACGGCA TGGTGCCAAT GAATCGTCTG ACCGATGATC CGCGCTGGCT ACCGGCGATG
      6601 AGCGAACGCG TAACGCGAAT GGTGCAGCGC GATCGTAATC ACCCGAGTGT GATCATCTGG
      6661 TCGCTGGGGA ATGAATCAGG CCACGGCGCT AATCACGACG CGCTGTATCG CTGGATCAAA
      6721 TCTGTCGATC CTTCCCGCCC GGTGCAGTAT GAAGGCGGCG GAGCCGACAC CACGGCCACC
      6781 GATATTATTT GCCCGATGTA CGCGCGCGTG GATGAAGACC AGCCCTTCCC GGCTGTGCCG
      6841 AAATGGTCCA TCAAAAAATG GCTTTCGCTA CCTGGAGAGA CGCGCCCGCT GATCCTTTGC
      6901 GAATACGCCC ACGCGATGGG TAACAGTCTT GGCGGTTTCG CTAAATACTG GCAGGCGTTT
      6961 CGTCAGTATC CCCGTTTACA GGGCGGCTTC GTCTGGGACT GGGTGGATCA GTCGCTGATT
      7021 AAATATGATG AAAACGGCAA CCCGTGGTCG GCTTACGGCG GTGATTTTGG CGATACGCCG
      7081 AACGATCGCC AGTTCTGTAT GAACGGTCTG GTCTTTGCCG ACCGCACGCC GCATCCAGCG
      7141 CTGACGGAAG CAAAACACCA GCAGCAGTTT TTCCAGTTCC GTTTATCCGG GCAAACCATC
      7201 GAAGTGACCA GCGAATACCT GTTCCGTCAT AGCGATAACG AGCTCCTGCA CTGGATGGTG
      7261 GCGCTGGATG GTAAGCCGCT GGCAAGCGGT GAAGTGCCTC TGGATGTCGC TCCACAAGGT
      7321 AAACAGTTGA TTGAACTGCC TGAACTACCG CAGCCGGAGA GCGCCGGGCA ACTCTGGCTC
      7381 ACAGTACGCG TAGTGCAACC GAACGCGACC GCATGGTCAG AAGCCGGGCA CATCAGCGCC
      7441 TGGCAGCAGT GGCGTCTGGC GGAAAACCTC AGTGTGACGC TCCCCGCCGC GTCCCACGCC
      7501 ATCCCGCATC TGACCACCAG CGAAATGGAT TTTTGCATCG AGCTGGGTAA TAAGCGTTGG
      7561 CAATTTAACC GCCAGTCAGG CTTTCTTTCA CAGATGTGGA TTGGCGATAA AAAACAACTG
      7621 CTGACGCCGC TGCGCGATCA GTTCACCCGT GCACCGCTGG ATAACGACAT TGGCGTAAGT
      7681 GAAGCGACCC GCATTGACCC TAACGCCTGG GTCGAACGCT GGAAGGCGGC GGGCCATTAC
      7741 CAGGCCGAAG CAGCGTTGTT GCAGTGCACG GCAGATACAC TTGCTGATGC GGTGCTGATT
      7801 ACGACCGCTC ACGCGTGGCA GCATCAGGGG AAAACCTTAT TTATCAGCCG GAAAACCTAC
      7861 CGGATTGATG GTAGTGGTCA AATGGCGATT ACCGTTGATG TTGAAGTGGC GAGCGATACA
      7921 CCGCATCCGG CGCGGATTGG CCTGAACTGC CAGCTGGCGC AGGTAGCAGA GCGGGTAAAC
      7981 TGGCTCGGAT TAGGGCCGCA AGAAAACTAT CCCGACCGCC TTACTGCCGC CTGTTTTGAC
      8041 CGCTGGGATC TGCCATTGTC AGACATGTAT ACCCCGTACG TCTTCCCGAG CGAAAACGGT
      8101 CTGCGCTGCG GGACGCGCGA ATTGAATTAT GGCCCACACC AGTGGCGCGG CGACTTCCAG
      8161 TTCAACATCA GCCGCTACAG TCAACAGCAA CTGATGGAAA CCAGCCATCG CCATCTGCTG
      8221 CACGCGGAAG AAGGCACATG GCTGAATATC GACGGTTTCC ATATGGGGAT TGGTGGCGAC
      8281 GACTCCTGGA GCCCGTCAGT ATCGGCGGAA TTCCAGCTGA GCGCCGGTCG CTACCATTAC
      8341 CAGTTGGTCT GGTGTCAAAA ATAATAACTA GCATAACCCC TTGGGGCCTC TAAATAGCAT
      8401 AACCCCTTGG GGCCTCTAAA CGGGTCTTGA GGGGTTTTTT GCTGAAAGGA GGAACTATAT
      8461 CCGGATATCC CGCAAGAGGC CCGGCAGTAC CGGCATAACC AAGCCTATGC CTACAGCATC
      8521 CAGGGTGACG GTGCCGAGGA TGACGATGAG CGCATTGTTA GATTTCATAC ACGGTGCCTG
      8581 ACTGCGTTAG CAATTTAACT GTGATAAACT ACCGCATTAA AGCTTATCGA TGATAAGCTG
      8641 TCAAACATGA GAA
//
