# Supplementary material for: Low-cost detection of norovirus using paper-based cell-free systems and synbody-based viral enrichment
Source: Synth Biol (Oxf). 2018 Sep 19;3(1):ysy018. doi: 10.1093/synbio/ysy018 (PMC6195790; doi:10.1093/synbio/ysy018)
Supplement: Supplementary Data [file ysy018_supp.zip › pDM_noro_A2_lacZ.gb]

LOCUS       Exported                6445 bp ds-DNA     circular SYN 18-Aug-2018
DEFINITION  synthetic circular DNA
ACCESSION   .
VERSION     .
KEYWORDS    pDM_noro_A2_lacZ
SOURCE      synthetic DNA construct
ORGANISM    synthetic DNA construct
REFERENCE   1  (bases 1 to 4142)
  AUTHORS     ALEXANDER A. GREEN
FEATURES             Location/Qualifiers
     promoter        35..53
                     /note="T7 promoter"
                     /label=T7 promoter
     promoter        complement(6343..6420)
                     /note="lacI promoter"
                     /label=lacI promoter
     CDS             151..3225
                     /note="lacZ"
                     /label=lacZ
     terminator      3226..3272
                     /note="T7 terminator"
                     /label=T7 terminator
     CDS             complement(3502..4317)
                     /note="KanR"
                     /label=KanR
     promoter        complement(4318..4409)
                     /note="AmpR promoter"
                     /label=AmpR promoter
     rep_origin      complement(4427..5062)
                     /note="ColA ori"
                     /label=ColA ori
     CDS             complement(5260..6342)
                     /note="lacI"
                     /label=lacI
     misc_feature    52..150
                     /note="Noro_toehold_switch_A2"
                     /label=Noro_toehold_switch_A2
ORIGIN
         1 CTAGTAAATT CGCGTTTCTA CGGTAGCCGG GCGCTAATAC GACTCACTAT AGGGTGGGAG
        61 GGCGATCGCA ATCTGGCTCC CAGTTTTGTG GACTTTAGAA CAGAGGAGAT AAAGATGACA
       121 AAACTGGGAA CCTGGCGGCA GCGCAAGAAG ATGACCATGA TTACGGATTC ACTGGCCGTC
       181 GTTTTACAAC GTCGTGACTG GGAAAACCCT GGCGTTACCC AACTTAATCG CCTTGCAGCA
       241 CATCCCCCTT TCGCCAGCTG GCGTAATAGC GAAGAGGCCC GCACCGATCG CCCTTCCCAA
       301 CAGTTGCGCA GCCTGAATGG CGAATGGCGC TTTGCCTGGT TTCCGGCACC AGAAGCGGTG
       361 CCGGAAAGCT GGCTGGAGTG CGATCTTCCT GAGGCCGATA CTGTCGTCGT CCCCTCAAAC
       421 TGGCAGATGC ACGGTTACGA TGCGCCCATC TACACCAACG TGACCTATCC CATTACGGTC
       481 AATCCGCCGT TTGTTCCCAC GGAGAATCCG ACGGGTTGTT ACTCGCTCAC ATTTAATGTT
       541 GATGAAAGCT GGCTACAGGA AGGCCAGACG CGAATTATTT TTGATGGCGT TAACTCGGCG
       601 TTTCATCTGT GGTGCAACGG GCGCTGGGTC GGTTACGGCC AGGACAGTCG TTTGCCGTCT
       661 GAATTTGACC TGAGCGCATT TTTACGCGCC GGAGAAAACC GCCTCGCGGT GATGGTGCTG
       721 CGCTGGAGTG ACGGCAGTTA TCTGGAAGAT CAGGATATGT GGCGGATGAG CGGCATTTTC
       781 CGTGACGTCT CGTTGCTGCA TAAACCGACT ACACAAATCA GCGATTTCCA TGTTGCCACT
       841 CGCTTTAATG ATGATTTCAG CCGCGCTGTA CTGGAGGCTG AAGTTCAGAT GTGCGGCGAG
       901 TTGCGTGACT ACCTACGGGT AACAGTTTCT TTATGGCAGG GTGAAACGCA GGTCGCCAGC
       961 GGCACCGCGC CTTTCGGCGG TGAAATTATC GATGAGCGTG GTGGTTATGC CGATCGCGTC
      1021 ACACTACGTC TGAACGTCGA AAACCCGAAA CTGTGGAGCG CCGAAATCCC GAATCTCTAT
      1081 CGTGCGGTGG TTGAACTGCA CACCGCCGAC GGCACGCTGA TTGAAGCAGA AGCCTGCGAT
      1141 GTCGGTTTCC GCGAGGTGCG GATTGAAAAT GGTCTGCTGC TGCTGAACGG CAAGCCGTTG
      1201 CTGATTCGAG GCGTTAACCG TCACGAGCAT CATCCTCTGC ATGGTCAGGT CATGGATGAG
      1261 CAGACGATGG TGCAGGATAT CCTGCTGATG AAGCAGAACA ACTTTAACGC CGTGCGCTGT
      1321 TCGCATTATC CGAACCATCC GCTGTGGTAC ACGCTGTGCG ACCGCTACGG CCTGTATGTG
      1381 GTGGATGAAG CCAATATTGA AACCCACGGC ATGGTGCCAA TGAATCGTCT GACCGATGAT
      1441 CCGCGCTGGC TACCGGCGAT GAGCGAACGC GTAACGCGAA TGGTGCAGCG CGATCGTAAT
      1501 CACCCGAGTG TGATCATCTG GTCGCTGGGG AATGAATCAG GCCACGGCGC TAATCACGAC
      1561 GCGCTGTATC GCTGGATCAA ATCTGTCGAT CCTTCCCGCC CGGTGCAGTA TGAAGGCGGC
      1621 GGAGCCGACA CCACGGCCAC CGATATTATT TGCCCGATGT ACGCGCGCGT GGATGAAGAC
      1681 CAGCCCTTCC CGGCTGTGCC GAAATGGTCC ATCAAAAAAT GGCTTTCGCT ACCTGGAGAG
      1741 ACGCGCCCGC TGATCCTTTG CGAATACGCC CACGCGATGG GTAACAGTCT TGGCGGTTTC
      1801 GCTAAATACT GGCAGGCGTT TCGTCAGTAT CCCCGTTTAC AGGGCGGCTT CGTCTGGGAC
      1861 TGGGTGGATC AGTCGCTGAT TAAATATGAT GAAAACGGCA ACCCGTGGTC GGCTTACGGC
      1921 GGTGATTTTG GCGATACGCC GAACGATCGC CAGTTCTGTA TGAACGGTCT GGTCTTTGCC
      1981 GACCGCACGC CGCATCCAGC GCTGACGGAA GCAAAACACC AGCAGCAGTT TTTCCAGTTC
      2041 CGTTTATCCG GGCAAACCAT CGAAGTGACC AGCGAATACC TGTTCCGTCA TAGCGATAAC
      2101 GAGCTCCTGC ACTGGATGGT GGCGCTGGAT GGTAAGCCGC TGGCAAGCGG TGAAGTGCCT
      2161 CTGGATGTCG CTCCACAAGG TAAACAGTTG ATTGAACTGC CTGAACTACC GCAGCCGGAG
      2221 AGCGCCGGGC AACTCTGGCT CACAGTACGC GTAGTGCAAC CGAACGCGAC CGCATGGTCA
      2281 GAAGCCGGGC ACATCAGCGC CTGGCAGCAG TGGCGTCTGG CGGAAAACCT CAGTGTGACG
      2341 CTCCCCGCCG CGTCCCACGC CATCCCGCAT CTGACCACCA GCGAAATGGA TTTTTGCATC
      2401 GAGCTGGGTA ATAAGCGTTG GCAATTTAAC CGCCAGTCAG GCTTTCTTTC ACAGATGTGG
      2461 ATTGGCGATA AAAAACAACT GCTGACGCCG CTGCGCGATC AGTTCACCCG TGCACCGCTG
      2521 GATAACGACA TTGGCGTAAG TGAAGCGACC CGCATTGACC CTAACGCCTG GGTCGAACGC
      2581 TGGAAGGCGG CGGGCCATTA CCAGGCCGAA GCAGCGTTGT TGCAGTGCAC GGCAGATACA
      2641 CTTGCTGATG CGGTGCTGAT TACGACCGCT CACGCGTGGC AGCATCAGGG GAAAACCTTA
      2701 TTTATCAGCC GGAAAACCTA CCGGATTGAT GGTAGTGGTC AAATGGCGAT TACCGTTGAT
      2761 GTTGAAGTGG CGAGCGATAC ACCGCATCCG GCGCGGATTG GCCTGAACTG CCAGCTGGCG
      2821 CAGGTAGCAG AGCGGGTAAA CTGGCTCGGA TTAGGGCCGC AAGAAAACTA TCCCGACCGC
      2881 CTTACTGCCG CCTGTTTTGA CCGCTGGGAT CTGCCATTGT CAGACATGTA TACCCCGTAC
      2941 GTCTTCCCGA GCGAAAACGG TCTGCGCTGC GGGACGCGCG AATTGAATTA TGGCCCACAC
      3001 CAGTGGCGCG GCGACTTCCA GTTCAACATC AGCCGCTACA GTCAACAGCA ACTGATGGAA
      3061 ACCAGCCATC GCCATCTGCT GCACGCGGAA GAAGGCACAT GGCTGAATAT CGACGGTTTC
      3121 CATATGGGGA TTGGTGGCGA CGACTCCTGG AGCCCGTCAG TATCGGCGGA ATTCCAGCTG
      3181 AGCGCCGGTC GCTACCATTA CCAGTTGGTC TGGTGTCAAA AATAATAGCA TAACCCCTTG
      3241 GGGCCTCTAA ACGGGTCTTG AGGGGTTTTT TGCTGAAACC TCAGGCATTT GAGAAGCACA
      3301 CGGTCACACT GCTTCCGGTA GTCAATAAAC CGGTAAACCA GCAATAGACA TAAGCGGCTA
      3361 TTTAACGACC CTGCCCTGAA CCGACGACAA GCTGACGACC GGGTCTCCGC AAGTGGCACT
      3421 TTTCGGGGAA ATGTGCGCGG AACCCCTATT TGTTTATTTT TCTAAATACA TTCAAATATG
      3481 TATCCGCTCA TGAATTAATT CTTAGAAAAA CTCATCGAGC ATCAAATGAA ACTGCAATTT
      3541 ATTCATATCA GGATTATCAA TACCATATTT TTGAAAAAGC CGTTTCTGTA ATGAAGGAGA
      3601 AAACTCACCG AGGCAGTTCC ATAGGATGGC AAGATCCTGG TATCGGTCTG CGATTCCGAC
      3661 TCGTCCAACA TCAATACAAC CTATTAATTT CCCCTCGTCA AAAATAAGGT TATCAAGTGA
      3721 GAAATCACCA TGAGTGACGA CTGAATCCGG TGAGAATGGC AAAAGTTTAT GCATTTCTTT
      3781 CCAGACTTGT TCAACAGGCC AGCCATTACG CTCGTCATCA AAATCACTCG CATCAACCAA
      3841 ACCGTTATTC ATTCGTGATT GCGCCTGAGC GAGACGAAAT ACGCGGTCGC TGTTAAAAGG
      3901 ACAATTACAA ACAGGAATCG AATGCAACCG GCGCAGGAAC ACTGCCAGCG CATCAACAAT
      3961 ATTTTCACCT GAATCAGGAT ATTCTTCTAA TACCTGGAAT GCTGTTTTCC CGGGGATCGC
      4021 AGTGGTGAGT AACCATGCAT CATCAGGAGT ACGGATAAAA TGCTTGATGG TCGGAAGAGG
      4081 CATAAATTCC GTCAGCCAGT TTAGTCTGAC CATCTCATCT GTAACATCAT TGGCAACGCT
      4141 ACCTTTGCCA TGTTTCAGAA ACAACTCTGG CGCATCGGGC TTCCCATACA ATCGATAGAT
      4201 TGTCGCACCT GATTGCCCGA CATTATCGCG AGCCCATTTA TACCCATATA AATCAGCATC
      4261 CATGTTGGAA TTTAATCGCG GCCTAGAGCA AGACGTTTCC CGTTGAATAT GGCTCATACT
      4321 CTTCCTTTTT CAATATTATT GAAGCATTTA TCAGGGTTAT TGTCTCATGA GCGGATACAT
      4381 ATTTGAATGT ATTTAGAAAA ATAAACAAAT AGGCATGCTA GCGCAGAAAC GTCCTAGAAG
      4441 ATGCCAGGAG GATACTTAGC AGAGAGACAA TAAGGCCGGA GCGAAGCCGT TTTTCCATAG
      4501 GCTCCGCCCC CCTGACGAAC ATCACGAAAT CTGACGCTCA AATCAGTGGT GGCGAAACCC
      4561 GACAGGACTA TAAAGATACC AGGCGTTTCC CCCTGATGGC TCCCTCTTGC GCTCTCCTGT
      4621 TCCCGTCCTG CGGCGTCCGT GTTGTGGTGG AGGCTTTACC CAAATCACCA CGTCCCGTTC
      4681 CGTGTAGACA GTTCGCTCCA AGCTGGGCTG TGTGCAAGAA CCCCCCGTTC AGCCCGACTG
      4741 CTGCGCCTTA TCCGGTAACT ATCATCTTGA GTCCAACCCG GAAAGACACG ACAAAACGCC
      4801 ACTGGCAGCA GCCATTGGTA ACTGAGAATT AGTGGATTTA GATATCGAGA GTCTTGAAGT
      4861 GGTGGCCTAA CAGAGGCTAC ACTGAAAGGA CAGTATTTGG TATCTGCGCT CCACTAAAGC
      4921 CAGTTACCAG GTTAAGCAGT TCCCCAACTG ACTTAACCTT CGATCAAACC GCCTCCCCAG
      4981 GCGGTTTTTT CGTTTACAGA GCAGGAGATT ACGACGATCG TAAAAGGATC TCAAGAAGAT
      5041 CCTTTACGGA TTCCCGACAC CATCACTCTA GATTTCAGTG CAATTTATCT CTTCAAATGT
      5101 AGCACCTGAA GTCAGCCCCA TACGATATAA GTTGTAATTC TCATGTTAGT CATGCCCCGC
      5161 GCCCACCGGA AGGAGCTGAC TGGGTTGAAG GCTCTCAAGG GCATCGGTCG AGATCCCGGT
      5221 GCCTAATGAG TGAGCTAACT TACATTAATT GCGTTGCGCT CACTGCCCGC TTTCCAGTCG
      5281 GGAAACCTGT CGTGCCAGCT GCATTAATGA ATCGGCCAAC GCGCGGGGAG AGGCGGTTTG
      5341 CGTATTGGGC GCCAGGGTGG TTTTTCTTTT CACCAGTGAG ACGGGCAACA GCTGATTGCC
      5401 CTTCACCGCC TGGCCCTGAG AGAGTTGCAG CAAGCGGTCC ACGCTGGTTT GCCCCAGCAG
      5461 GCGAAAATCC TGTTTGATGG TGGTTAACGG CGGGATATAA CATGAGCTGT CTTCGGTATC
      5521 GTCGTATCCC ACTACCGAGA TGTCCGCACC AACGCGCAGC CCGGACTCGG TAATGGCGCG
      5581 CATTGCGCCC AGCGCCATCT GATCGTTGGC AACCAGCATC GCAGTGGGAA CGATGCCCTC
      5641 ATTCAGCATT TGCATGGTTT GTTGAAAACC GGACATGGCA CTCCAGTCGC CTTCCCGTTC
      5701 CGCTATCGGC TGAATTTGAT TGCGAGTGAG ATATTTATGC CAGCCAGCCA GACGCAGACG
      5761 CGCCGAGACA GAACTTAATG GGCCCGCTAA CAGCGCGATT TGCTGGTGAC CCAATGCGAC
      5821 CAGATGCTCC ACGCCCAGTC GCGTACCGTC TTCATGGGAG AAAATAATAC TGTTGATGGG
      5881 TGTCTGGTCA GAGACATCAA GAAATAACGC CGGAACATTA GTGCAGGCAG CTTCCACAGC
      5941 AATGGCATCC TGGTCATCCA GCGGATAGTT AATGATCAGC CCACTGACGC GTTGCGCGAG
      6001 AAGATTGTGC ACCGCCGCTT TACAGGCTTC GACGCCGCTT CGTTCTACCA TCGACACCAC
      6061 CACGCTGGCA CCCAGTTGAT CGGCGCGAGA TTTAATCGCC GCGACAATTT GCGACGGCGC
      6121 GTGCAGGGCC AGACTGGAGG TGGCAACGCC AATCAGCAAC GACTGTTTGC CCGCCAGTTG
      6181 TTGTGCCACG CGGTTGGGAA TGTAATTCAG CTCCGCCATC GCCGCTTCCA CTTTTTCCCG
      6241 CGTTTTCGCA GAAACGTGGC TGGCCTGGTT CACCACGCGG GAAACGGTCT GATAAGAGAC
      6301 ACCGGCATAC TCTGCGACAT CGTATAACGT TACTGGTTTC ACATTCACCA CCCTGAATTG
      6361 ACTCTCTTCC GGGCGCTATC ATGCCATACC GCGAAAGGTT TTGCGCCATT CGATGGTGTC
      6421 CGGGATCTCG ACGCTCTCCC TTATG
//
