# Supplementary material for: Low-cost detection of norovirus using paper-based cell-free systems and synbody-based viral enrichment
Source: Synth Biol (Oxf). 2018 Sep 19;3(1):ysy018. doi: 10.1093/synbio/ysy018 (PMC6195790; doi:10.1093/synbio/ysy018)
Supplement: Supplementary Data [file ysy018_supp.zip › pAT_T7_HisLacZ.gb]

LOCUS       Exported                8746 bp ds-DNA     circular SYN 18-Aug-2018
DEFINITION  synthetic circular DNA
ACCESSION   .
VERSION     .
KEYWORDS    pAT_T7_HisLacZ
SOURCE      synthetic DNA construct
ORGANISM    synthetic DNA construct
REFERENCE   1  (bases 1 to 4142)
  AUTHORS     ALEXANDER A. GREEN
FEATURES             Location/Qualifiers
     promoter        5230..5248
                     /note="T7 promoter"
                     /label=T7 promoter
     promoter        complement(4844..4921)
                     /note="lacI promoter"
                     /label=lacI promoter
     CDS             5386..8460
                     /note="lacZ"
                     /label=lacZ
     terminator      8488..8534
                     /note="T7 terminator"
                     /label=T7 terminator
     promoter        117..208
                     /note="AmpR promoter"
                     /label=AmpR promoter
     CDS             complement(3761..4843)
                     /note="lacI"
                     /label=lacI
     CDS             209..1069
                     /note="AmpR"
                     /label=AmpR
     CDS             1240..1828
                     /note="ori"
                     /label=ori
     misc_feature    2014..2156
                     /note="bom: basis of mobility region from pBR322"
                     /label=bom: basis of mobility region from pBR322
     CDS             complement(2258..2449)
                     /note="rop"
                     /label=rop
     misc_feature    5329..5346
                     /note="His-Tag"
                     /label=His-Tag
     misc_feature    5356..5373
                     /note="Thrombin cleavage site"
                     /label=Thrombin cleavage site
ORIGIN
         1 TTCTTGAAGA CGAAAGGGCC TCGTGATACG CCTATTTTTA TAGGTTAATG TCATGATAAT
        61 AATGGTTTCT TAGACGTCAG GTGGCACTTT TCGGGGAAAT GTGCGCGGAA CCCCTATTTG
       121 TTTATTTTTC TAAATACATT CAAATATGTA TCCGCTCATG AGACAATAAC CCTGATAAAT
       181 GCTTCAATAA TATTGAAAAA GGAAGAGTAT GAGTATTCAA CATTTCCGTG TCGCCCTTAT
       241 TCCCTTTTTT GCGGCATTTT GCCTTCCTGT TTTTGCTCAC CCAGAAACGC TGGTGAAAGT
       301 AAAAGATGCT GAAGATCAGT TGGGTGCACG AGTGGGTTAC ATCGAACTGG ATCTCAACAG
       361 CGGTAAGATC CTTGAGAGTT TTCGCCCCGA AGAACGTTTT CCAATGATGA GCACTTTTAA
       421 AGTTCTGCTA TGTGGCGCGG TATTATCCCG TGTTGACGCC GGGCAAGAGC AACTCGGTCG
       481 CCGCATACAC TATTCTCAGA ATGACTTGGT TGAGTACTCA CCAGTCACAG AAAAGCATCT
       541 TACGGATGGC ATGACAGTAA GAGAATTATG CAGTGCTGCC ATAACCATGA GTGATAACAC
       601 TGCGGCCAAC TTACTTCTGA CAACGATCGG AGGACCGAAG GAGCTAACCG CTTTTTTGCA
       661 CAACATGGGG GATCATGTAA CTCGCCTTGA TCGTTGGGAA CCGGAGCTGA ATGAAGCCAT
       721 ACCAAACGAC GAGCGTGACA CCACGATGCC TGCAGCAATG GCAACAACGT TGCGCAAACT
       781 ATTAACTGGC GAACTACTTA CTCTAGCTTC CCGGCAACAA TTAATAGACT GGATGGAGGC
       841 GGATAAAGTT GCAGGACCAC TTCTGCGCTC GGCCCTTCCG GCTGGCTGGT TTATTGCTGA
       901 TAAATCTGGA GCCGGTGAGC GTGGGTCTCG CGGTATCATT GCAGCACTGG GGCCAGATGG
       961 TAAGCCCTCC CGTATCGTAG TTATCTACAC GACGGGGAGT CAGGCAACTA TGGATGAACG
      1021 AAATAGACAG ATCGCTGAGA TAGGTGCCTC ACTGATTAAG CATTGGTAAC TGTCAGACCA
      1081 AGTTTACTCA TATATACTTT AGATTGATTT AAAACTTCAT TTTTAATTTA AAAGGATCTA
      1141 GGTGAAGATC CTTTTTGATA ATCTCATGAC CAAAATCCCT TAACGTGAGT TTTCGTTCCA
      1201 CTGAGCGTCA GACCCCGTAG AAAAGATCAA AGGATCTTCT TGAGATCCTT TTTTTCTGCG
      1261 CGTAATCTGC TGCTTGCAAA CAAAAAAACC ACCGCTACCA GCGGTGGTTT GTTTGCCGGA
      1321 TCAAGAGCTA CCAACTCTTT TTCCGAAGGT AACTGGCTTC AGCAGAGCGC AGATACCAAA
      1381 TACTGTCCTT CTAGTGTAGC CGTAGTTAGG CCACCACTTC AAGAACTCTG TAGCACCGCC
      1441 TACATACCTC GCTCTGCTAA TCCTGTTACC AGTGGCTGCT GCCAGTGGCG ATAAGTCGTG
      1501 TCTTACCGGG TTGGACTCAA GACGATAGTT ACCGGATAAG GCGCAGCGGT CGGGCTGAAC
      1561 GGGGGGTTCG TGCACACAGC CCAGCTTGGA GCGAACGACC TACACCGAAC TGAGATACCT
      1621 ACAGCGTGAG CTATGAGAAA GCGCCACGCT TCCCGAAGGG AGAAAGGCGG ACAGGTATCC
      1681 GGTAAGCGGC AGGGTCGGAA CAGGAGAGCG CACGAGGGAG CTTCCAGGGG GAAACGCCTG
      1741 GTATCTTTAT AGTCCTGTCG GGTTTCGCCA CCTCTGACTT GAGCGTCGAT TTTTGTGATG
      1801 CTCGTCAGGG GGGCGGAGCC TATGGAAAAA CGCCAGCAAC GCGGCCTTTT TACGGTTCCT
      1861 GGCCTTTTGC TGGCCTTTTG CTCACATGTT CTTTCCTGCG TTATCCCCTG ATTCTGTGGA
      1921 TAACCGTATT ACCGCCTTTG AGTGAGCTGA TACCGCTCGC CGCAGCCGAA CGACCGAGCG
      1981 CAGCGAGTCA GTGAGCGAGG AAGCGGAAGA GCGCCTGATG CGGTATTTTC TCCTTACGCA
      2041 TCTGTGCGGT ATTTCACACC GCATATATGG TGCACTCTCA GTACAATCTG CTCTGATGCC
      2101 GCATAGTTAA GCCAGTATAC ACTCCGCTAT CGCTACGTGA CTGGGTCATG GCTGCGCCCC
      2161 GACACCCGCC AACACCCGCT GACGCGCCCT GACGGGCTTG TCTGCTCCCG GCATCCGCTT
      2221 ACAGACAAGC TGTGACCGTC TCCGGGAGCT GCATGTGTCA GAGGTTTTCA CCGTCATCAC
      2281 CGAAACGCGC GAGGCAGCTG CGGTAAAGCT CATCAGCGTG GTCGTGAAGC GATTCACAGA
      2341 TGTCTGCCTG TTCATCCGCG TCCAGCTCGT TGAGTTTCTC CAGAAGCGTT AATGTCTGGC
      2401 TTCTGATAAA GCGGGCCATG TTAAGGGCGG TTTTTTCCTG TTTGGTCACT GATGCCTCCG
      2461 TGTAAGGGGG ATTTCTGTTC ATGGGGGTAA TGATACCGAT GAAACGAGAG AGGATGCTCA
      2521 CGATACGGGT TACTGATGAT GAACATGCCC GGTTACTGGA ACGTTGTGAG GGTAAACAAC
      2581 TGGCGGTATG GATGCGGCGG GACCAGAGAA AAATCACTCA GGGTCAATGC CAGCGCTTCG
      2641 TTAATACAGA TGTAGGTGTT CCACAGGGTA GCCAGCAGCA TCCTGCGATG CAGATCCGGA
      2701 ACATAATGGT GCAGGGCGCT GACTTCCGCG TTTCCAGACT TTACGAAACA CGGAAACCGA
      2761 AGACCATTCA TGTTGTTGCT CAGGTCGCAG ACGTTTTGCA GCAGCAGTCG CTTCACGTTC
      2821 GCTCGCGTAT CGGTGATTCA TTCTGCTAAC CAGTAAGGCA ACCCCGCCAG CCTAGCCGGG
      2881 TCCTCAACGA CAGGAGCACG ATCATGCGCA CCCGTGGCCA GGACCCAACG CTGCCCGAGA
      2941 TGCGCCGCGT GCGGCTGCTG GAGATGGCGG ACGCGATGGA TATGTTCTGC CAAGGGTTGG
      3001 TTTGCGCATT CACAGTTCTC CGCAAGAATT GATTGGCTCC AATTCTTGGA GTGGTGAATC
      3061 CGTTAGCGAG GTGCCGCCGG CTTCCATTCA GGTCGAGGTG GCCCGGCTCC ATGCACCGCG
      3121 ACGCAACGCG GGGAGGCAGA CAAGGTATAG GGCGGCGCCT ACAATCCATG CCAACCCGTT
      3181 CCATGTGCTC GCCGAGGCGG CATAAATCGC CGTGACGATC AGCGGTCCAG TGATCGAAGT
      3241 TAGGCTGGTA AGAGCCGCGA GCGATCCTTG AAGCTGTCCC TGATGGTCGT CATCTACCTG
      3301 CCTGGACAGC ATGGCCTGCA ACGCGGGCAT CCCGATGCCG CCGGAAGCGA GAAGAATCAT
      3361 AATGGGGAAG GCCATCCAGC CTCGCGTCGC GAACGCCAGC AAGACGTAGC CCAGCGCGTC
      3421 GGCCGCCATG CCGGCGATAA TGGCCTGCTT CTCGCCGAAA CGTTTGGTGG CGGGACCAGT
      3481 GACGAAGGCT TGAGCGAGGG CGTGCAAGAT TCCGAATACC GCAAGCGACA GGCCGATCAT
      3541 CGTCGCGCTC CAGCGAAAGC GGTCCTCGCC GAAAATGACC CAGAGCGCTG CCGGCACCTG
      3601 TCCTACGAGT TGCATGATAA AGAAGACAGT CATAAGTGCG GCGACGATAG TCATGCCCCG
      3661 CGCCCACCGG AAGGAGCTGA CTGGGTTGAA GGCTCTCAAG GGCATCGGTC GAGATCCCGG
      3721 TGCCTAATGA GTGAGCTAAC TTACATTAAT TGCGTTGCGC TCACTGCCCG CTTTCCAGTC
      3781 GGGAAACCTG TCGTGCCAGC TGCATTAATG AATCGGCCAA CGCGCGGGGA GAGGCGGTTT
      3841 GCGTATTGGG CGCCAGGGTG GTTTTTCTTT TCACCAGTGA GACGGGCAAC AGCTGATTGC
      3901 CCTTCACCGC CTGGCCCTGA GAGAGTTGCA GCAAGCGGTC CACGCTGGTT TGCCCCAGCA
      3961 GGCGAAAATC CTGTTTGATG GTGGTTAACG GCGGGATATA ACATGAGCTG TCTTCGGTAT
      4021 CGTCGTATCC CACTACCGAG ATATCCGCAC CAACGCGCAG CCCGGACTCG GTAATGGCGC
      4081 GCATTGCGCC CAGCGCCATC TGATCGTTGG CAACCAGCAT CGCAGTGGGA ACGATGCCCT
      4141 CATTCAGCAT TTGCATGGTT TGTTGAAAAC CGGACATGGC ACTCCAGTCG CCTTCCCGTT
      4201 CCGCTATCGG CTGAATTTGA TTGCGAGTGA GATATTTATG CCAGCCAGCC AGACGCAGAC
      4261 GCGCCGAGAC AGAACTTAAT GGGCCCGCTA ACAGCGCGAT TTGCTGGTGA CCCAATGCGA
      4321 CCAGATGCTC CACGCCCAGT CGCGTACCGT CTTCATGGGA GAAAATAATA CTGTTGATGG
      4381 GTGTCTGGTC AGAGACATCA AGAAATAACG CCGGAACATT AGTGCAGGCA GCTTCCACAG
      4441 CAATGGCATC CTGGTCATCC AGCGGATAGT TAATGATCAG CCCACTGACG CGTTGCGCGA
      4501 GAAGATTGTG CACCGCCGCT TTACAGGCTT CGACGCCGCT TCGTTCTACC ATCGACACCA
      4561 CCACGCTGGC ACCCAGTTGA TCGGCGCGAG ATTTAATCGC CGCGACAATT TGCGACGGCG
      4621 CGTGCAGGGC CAGACTGGAG GTGGCAACGC CAATCAGCAA CGACTGTTTG CCCGCCAGTT
      4681 GTTGTGCCAC GCGGTTGGGA ATGTAATTCA GCTCCGCCAT CGCCGCTTCC ACTTTTTCCC
      4741 GCGTTTTCGC AGAAACGTGG CTGGCCTGGT TCACCACGCG GGAAACGGTC TGATAAGAGA
      4801 CACCGGCATA CTCTGCGACA TCGTATAACG TTACTGGTTT CACATTCACC ACCCTGAATT
      4861 GACTCTCTTC CGGGCGCTAT CATGCCATAC CGCGAAAGGT TTTGCGCCAT TCGATGGTGT
      4921 CCGGGATCTC GACGCTCTCC CTTATGCGAC TCCTGCATTA GGAAGCAGCC CAGTAGTAGG
      4981 TTGAGGCCGT TGAGCACCGC CGCCGCAAGG AATGGTGCAT GCAAGGAGAT GGCGCCCAAC
      5041 AGTCCCCCGG CCACGGGGCC TGCCACCATA CCCACGCCGA AACAAGCGCT CATGAGCCCG
      5101 AAGTGGCGAG CCCGATCTTC CCCATCGGTG ATGTCGGCGA TATAGGCGCC AGCAACCGCA
      5161 CCTGTGGCGC CGGTGATGCC GGCCACGATG CGTCCGGCGT AGAGGATCGA GATCTCGATC
      5221 CCGCGAAATT AATACGACTC ACTATAGGGG AATTGTGAGC GGATAACAAT TCCCCTCTAG
      5281 AAATAATTTT GTTTAACTTT AAGAAGGAGA TATACCATGG GCAGCAGCCA TCATCATCAT
      5341 CATCACAGCA GCGGCCTGGT GCCGCGCGGC AGCCATATGC GTAAAATGAC CATGATTACG
      5401 GATTCACTGG CCGTCGTTTT ACAACGTCGT GACTGGGAAA ACCCTGGCGT TACCCAACTT
      5461 AATCGCCTTG CAGCACATCC CCCTTTCGCC AGCTGGCGTA ATAGCGAAGA GGCCCGCACC
      5521 GATCGCCCTT CCCAACAGTT GCGCAGCCTG AATGGCGAAT GGCGCTTTGC CTGGTTTCCG
      5581 GCACCAGAAG CGGTGCCGGA AAGCTGGCTG GAGTGCGATC TTCCTGAGGC CGATACTGTC
      5641 GTCGTCCCCT CAAACTGGCA GATGCACGGT TACGATGCGC CCATCTACAC CAACGTGACC
      5701 TATCCCATTA CGGTCAATCC GCCGTTTGTT CCCACGGAGA ATCCGACGGG TTGTTACTCG
      5761 CTCACATTTA ATGTTGATGA AAGCTGGCTA CAGGAAGGCC AGACGCGAAT TATTTTTGAT
      5821 GGCGTTAACT CGGCGTTTCA TCTGTGGTGC AACGGGCGCT GGGTCGGTTA CGGCCAGGAC
      5881 AGTCGTTTGC CGTCTGAATT TGACCTGAGC GCATTTTTAC GCGCCGGAGA AAACCGCCTC
      5941 GCGGTGATGG TGCTGCGCTG GAGTGACGGC AGTTATCTGG AAGATCAGGA TATGTGGCGG
      6001 ATGAGCGGCA TTTTCCGTGA CGTCTCGTTG CTGCATAAAC CGACTACACA AATCAGCGAT
      6061 TTCCATGTTG CCACTCGCTT TAATGATGAT TTCAGCCGCG CTGTACTGGA GGCTGAAGTT
      6121 CAGATGTGCG GCGAGTTGCG TGACTACCTA CGGGTAACAG TTTCTTTATG GCAGGGTGAA
      6181 ACGCAGGTCG CCAGCGGCAC CGCGCCTTTC GGCGGTGAAA TTATCGATGA GCGTGGTGGT
      6241 TATGCCGATC GCGTCACACT ACGTCTGAAC GTCGAAAACC CGAAACTGTG GAGCGCCGAA
      6301 ATCCCGAATC TCTATCGTGC GGTGGTTGAA CTGCACACCG CCGACGGCAC GCTGATTGAA
      6361 GCAGAAGCCT GCGATGTCGG TTTCCGCGAG GTGCGGATTG AAAATGGTCT GCTGCTGCTG
      6421 AACGGCAAGC CGTTGCTGAT TCGAGGCGTT AACCGTCACG AGCATCATCC TCTGCATGGT
      6481 CAGGTCATGG ATGAGCAGAC GATGGTGCAG GATATCCTGC TGATGAAGCA GAACAACTTT
      6541 AACGCCGTGC GCTGTTCGCA TTATCCGAAC CATCCGCTGT GGTACACGCT GTGCGACCGC
      6601 TACGGCCTGT ATGTGGTGGA TGAAGCCAAT ATTGAAACCC ACGGCATGGT GCCAATGAAT
      6661 CGTCTGACCG ATGATCCGCG CTGGCTACCG GCGATGAGCG AACGCGTAAC GCGAATGGTG
      6721 CAGCGCGATC GTAATCACCC GAGTGTGATC ATCTGGTCGC TGGGGAATGA ATCAGGCCAC
      6781 GGCGCTAATC ACGACGCGCT GTATCGCTGG ATCAAATCTG TCGATCCTTC CCGCCCGGTG
      6841 CAGTATGAAG GCGGCGGAGC CGACACCACG GCCACCGATA TTATTTGCCC GATGTACGCG
      6901 CGCGTGGATG AAGACCAGCC CTTCCCGGCT GTGCCGAAAT GGTCCATCAA AAAATGGCTT
      6961 TCGCTACCTG GAGAGACGCG CCCGCTGATC CTTTGCGAAT ACGCCCACGC GATGGGTAAC
      7021 AGTCTTGGCG GTTTCGCTAA ATACTGGCAG GCGTTTCGTC AGTATCCCCG TTTACAGGGC
      7081 GGCTTCGTCT GGGACTGGGT GGATCAGTCG CTGATTAAAT ATGATGAAAA CGGCAACCCG
      7141 TGGTCGGCTT ACGGCGGTGA TTTTGGCGAT ACGCCGAACG ATCGCCAGTT CTGTATGAAC
      7201 GGTCTGGTCT TTGCCGACCG CACGCCGCAT CCAGCGCTGA CGGAAGCAAA ACACCAGCAG
      7261 CAGTTTTTCC AGTTCCGTTT ATCCGGGCAA ACCATCGAAG TGACCAGCGA ATACCTGTTC
      7321 CGTCATAGCG ATAACGAGCT CCTGCACTGG ATGGTGGCGC TGGATGGTAA GCCGCTGGCA
      7381 AGCGGTGAAG TGCCTCTGGA TGTCGCTCCA CAAGGTAAAC AGTTGATTGA ACTGCCTGAA
      7441 CTACCGCAGC CGGAGAGCGC CGGGCAACTC TGGCTCACAG TACGCGTAGT GCAACCGAAC
      7501 GCGACCGCAT GGTCAGAAGC CGGGCACATC AGCGCCTGGC AGCAGTGGCG TCTGGCGGAA
      7561 AACCTCAGTG TGACGCTCCC CGCCGCGTCC CACGCCATCC CGCATCTGAC CACCAGCGAA
      7621 ATGGATTTTT GCATCGAGCT GGGTAATAAG CGTTGGCAAT TTAACCGCCA GTCAGGCTTT
      7681 CTTTCACAGA TGTGGATTGG CGATAAAAAA CAACTGCTGA CGCCGCTGCG CGATCAGTTC
      7741 ACCCGTGCAC CGCTGGATAA CGACATTGGC GTAAGTGAAG CGACCCGCAT TGACCCTAAC
      7801 GCCTGGGTCG AACGCTGGAA GGCGGCGGGC CATTACCAGG CCGAAGCAGC GTTGTTGCAG
      7861 TGCACGGCAG ATACACTTGC TGATGCGGTG CTGATTACGA CCGCTCACGC GTGGCAGCAT
      7921 CAGGGGAAAA CCTTATTTAT CAGCCGGAAA ACCTACCGGA TTGATGGTAG TGGTCAAATG
      7981 GCGATTACCG TTGATGTTGA AGTGGCGAGC GATACACCGC ATCCGGCGCG GATTGGCCTG
      8041 AACTGCCAGC TGGCGCAGGT AGCAGAGCGG GTAAACTGGC TCGGATTAGG GCCGCAAGAA
      8101 AACTATCCCG ACCGCCTTAC TGCCGCCTGT TTTGACCGCT GGGATCTGCC ATTGTCAGAC
      8161 ATGTATACCC CGTACGTCTT CCCGAGCGAA AACGGTCTGC GCTGCGGGAC GCGCGAATTG
      8221 AATTATGGCC CACACCAGTG GCGCGGCGAC TTCCAGTTCA ACATCAGCCG CTACAGTCAA
      8281 CAGCAACTGA TGGAAACCAG CCATCGCCAT CTGCTGCACG CGGAAGAAGG CACATGGCTG
      8341 AATATCGACG GTTTCCATAT GGGGATTGGT GGCGACGACT CCTGGAGCCC GTCAGTATCG
      8401 GCGGAATTCC AGCTGAGCGC CGGTCGCTAC CATTACCAGT TGGTCTGGTG TCAAAAATAA
      8461 CTAGCATAAC CCCTTGGGGC CTCTAAATAG CATAACCCCT TGGGGCCTCT AAACGGGTCT
      8521 TGAGGGGTTT TTTGCTGAAA GGAGGAACTA TATCCGGATA TCCCGCAAGA GGCCCGGCAG
      8581 TACCGGCATA ACCAAGCCTA TGCCTACAGC ATCCAGGGTG ACGGTGCCGA GGATGACGAT
      8641 GAGCGCATTG TTAGATTTCA TACACGGTGC CTGACTGCGT TAGCAATTTA ACTGTGATAA
      8701 ACTACCGCAT TAAAGCTTAT CGATGATAAG CTGTCAAACA TGAGAA
//
