# Supplementary material for: Low-cost detection of norovirus using paper-based cell-free systems and synbody-based viral enrichment
Source: Synth Biol (Oxf). 2018 Sep 19;3(1):ysy018. doi: 10.1093/synbio/ysy018 (PMC6195790; doi:10.1093/synbio/ysy018)
Supplement: Supplementary Data [file ysy018_supp.zip › noro_switch_sequences.fa]

>Toehold_switch_S1_RNA
GGGCCAUCUUCAUUCACAAAACUGGGAGCCAGAUUGCGAGGACUUUAGAACAGAGGAGAUAAAGAUGUCG
CAAUCUGGAACCUGGCGGCAGCGCAAGAAGAUG

>Toehold_switch_S2_RNA
GGGAUCGCCCUCCCACGUGCUCAGAUCUGAGAAUCUCAUGGACUUUAGAACAGAGGAGAUAAAGAUGAUG
AGAUUCUCAACCUGGCGGCAGCGCAAGAAGAUG

>Toehold_switch_S3_RNA
GGGACAAAACUGGGAGCCAGAUUGCGAUCGCCCUCCCACGGACUUUAGAACAGAGGAGAUAAAGAUGGUG
GGAGGGCGAACCUGGCGGCAGCGCAAGAAGAUG

>Toehold_switch_S4_RNA
GGGCUGGGACGAGGUUGGCUGCGGACCCAUCAGAUGGGUGGACUUUAGAACAGAGGAGAUAAAGAUGACC
CAUCUGAUAACCUGGCGGCAGCGCAAGAAGAUG

>Toehold_switch_S5_RNA
GGGUCAUUCGACGCCAUCUUCAUUCACAAAACUGGGAGGGACUUUAGAACAGAGGAGAUAAAGAUGCUCC
CAGUUUUAACCUGGCGGCAGCGCAAGAAGAUG

>Toehold_switch_S6_RNA
GGGAGCCAGAUUGCGAUCGCCCUCCCACGUGCUCAGAUCGGACUUUAGAACAGAGGAGAUAAAGAUGGAU
CUGAGCACAACCUGGCGGCAGCGCAAGAAGAUG

>Toehold_switch_A1_RNA
GGGUCUGAUGGGUCCGCAGCCAACCUCGUCCCAGAGGUCGGACUUUAGAACAGAGGAGAUAAAGAUGGAC
CUCUGGGAAACCUGGCGGCAGCGCAAGAAGAUG

>Toehold_switch_A2_RNA
GGGUGGGAGGGCGAUCGCAAUCUGGCUCCCAGUUUUGUGGACUUUAGAACAGAGGAGAUAAAGAUGACAA
AACUGGGAACCUGGCGGCAGCGCAAGAAGAUG

>Toehold_switch_A3_RNA
GGGUGUGAAUGAAGAUGGCGUCGAAUGACGCCAACCCAUGGACUUUAGAACAGAGGAGAUAAAGAUGAUG
GGUUGGCGAACCUGGCGGCAGCGCAAGAAGAUG

>Toehold_switch_A4_RNA
GGGAGAUCUGAGCACGUGGGAGGGCGAUCGCAAUCUGGCGGACUUUAGAACAGAGGAGAUAAAGAUGGCC
AGAUUGCGAACCUGGCGGCAGCGCAAGAAGAUG

>Toehold_switch_A5_RNA
GGGAUCGCAAUCUGGCUCCCAGUUUUGUGAAUGAAGAUGGGACUUUAGAACAGAGGAGAUAAAGAUGCAU
CUUCAUUCAACCUGGCGGCAGCGCAAGAAGAUG

>Toehold_switch_A6_RNA
GGGUCGAAUGACGCCAACCCAUCUGAUGGGUCCGCAGCCGGACUUUAGAACAGAGGAGAUAAAGAUGGGC
UGCGGACCAACCUGGCGGCAGCGCAAGAAGAUG

>Norovirus_GII.4_sense_target
AUGGAUUUUUACGUGCCCAGGCAAGAGCCAAUGUUCAGAUGGAUGAGAUUCUCAGAUCUGAGCACGUGGG
AGGGCGAUCGCAAUCUGGCUCCCAGUUUUGUGAAUGAAGAUGGCGUCGAAUGACGCCAACCCAUCUGAUG
GGUCCGCAGCCAACCUCGUCCCAGAGGUCAACAAUGAGGUUAUGGCUUUGGAGCCCGU

>Norovirus_GII.4_antisense_target
ACGGGCUCCAAAGCCAUAACCUCAUUGUUGACCUCUGGGACGAGGUUGGCUGCGGACCCAUCAGAUGGGU
UGGCGUCAUUCGACGCCAUCUUCAUUCACAAAACUGGGAGCCAGAUUGCGAUCGCCCUCCCACGUGCUCA
GAUCUGAGAAUCUCAUCCAUCUGAACAUUGGCUCUUGCCUGGGCACGUAAAAAUCCAU

>Norovirus_GII.P17_sense_target
AUGGAUUUUUAUGUGCCCAGACAAGAGUCAAUGUUCAGAUGGAUGAGGUUCUCAGAUCUAAGCACAUGGG
AGGGCGAUCGCAAUCUGGCUCCCAGUUUUGUGAAUGAAGAUGGCGUCGAAUGACGCCGCUCCAUCUAAUG
AUGGUGCUGCUGGUCUCGUACCAGAGGGCAACAACGAG

>Norovirus_GII.17_sense_target
AUGGAUUUUUAUGUGCCCAGACAAGAGUCAAUGUUCAGAUGGAUGAGGUUCUCAGAUCUAAGCACAUGGG
AGGGCGAUCGCAAUCUGGCUCCCAGUUUUGUGAAUGAAGAUGGCGUCGAAUGACGCCGCUCCAUCUAAUG
AUGGUGCUGCUGGUCUCGUACCAGAGGGCAACAACGAG

>Norovirus_GII.6_antisense_target
UGGAGUUUUAUGUGCCCAGACAAGAGGCCAUGUUCAGGUGGAUGAGAUUCUCUGACCUCAGCACAUGGGA
GGGCGAUCGCAAUCUUGCUCCCGAGGGUGUGAAUGAAGAUGGCGUCGAAUGACGCUGCUCCAUCGAAUGA
UGGUGCUGCCAACCUCGUACCAGAGGCCAACAAUGAGGUUAUGGC

>Toehold_switch_S1_DNA
GCGCTAATACGACTCACTATAGGGCCATCTTCATTCACAAAACTGGGAGCCAGATTGCGAGGACTTTAGA
ACAGAGGAGATAAAGATGTCGCAATCTGGAACCTGGCGGCAGCGCAAGAAGATG

>Toehold_switch_S2_DNA
GCGCTAATACGACTCACTATAGGGATCGCCCTCCCACGTGCTCAGATCTGAGAATCTCATGGACTTTAGA
ACAGAGGAGATAAAGATGATGAGATTCTCAACCTGGCGGCAGCGCAAGAAGATG

>Toehold_switch_S3_DNA
GCGCTAATACGACTCACTATAGGGACAAAACTGGGAGCCAGATTGCGATCGCCCTCCCACGGACTTTAGA
ACAGAGGAGATAAAGATGGTGGGAGGGCGAACCTGGCGGCAGCGCAAGAAGATG

>Toehold_switch_S4_DNA
GCGCTAATACGACTCACTATAGGGCTGGGACGAGGTTGGCTGCGGACCCATCAGATGGGTGGACTTTAGA
ACAGAGGAGATAAAGATGACCCATCTGATAACCTGGCGGCAGCGCAAGAAGATG

>Toehold_switch_S5_DNA
GCGCTAATACGACTCACTATAGGGTCATTCGACGCCATCTTCATTCACAAAACTGGGAGGGACTTTAGAA
CAGAGGAGATAAAGATGCTCCCAGTTTTAACCTGGCGGCAGCGCAAGAAGATG

>Toehold_switch_S6_DNA
GCGCTAATACGACTCACTATAGGGAGCCAGATTGCGATCGCCCTCCCACGTGCTCAGATCGGACTTTAGA
ACAGAGGAGATAAAGATGGATCTGAGCACAACCTGGCGGCAGCGCAAGAAGATG

>Toehold_switch_A1_DNA
GCGCTAATACGACTCACTATAGGGTCTGATGGGTCCGCAGCCAACCTCGTCCCAGAGGTCGGACTTTAGA
ACAGAGGAGATAAAGATGGACCTCTGGGAAACCTGGCGGCAGCGCAAGAAGATG

>Toehold_switch_A2_DNA
GCGCTAATACGACTCACTATAGGGTGGGAGGGCGATCGCAATCTGGCTCCCAGTTTTGTGGACTTTAGAA
CAGAGGAGATAAAGATGACAAAACTGGGAACCTGGCGGCAGCGCAAGAAGATG

>Toehold_switch_A3_DNA
GCGCTAATACGACTCACTATAGGGTGTGAATGAAGATGGCGTCGAATGACGCCAACCCATGGACTTTAGA
ACAGAGGAGATAAAGATGATGGGTTGGCGAACCTGGCGGCAGCGCAAGAAGATG

>Toehold_switch_A4_DNA
GCGCTAATACGACTCACTATAGGGAGATCTGAGCACGTGGGAGGGCGATCGCAATCTGGCGGACTTTAGA
ACAGAGGAGATAAAGATGGCCAGATTGCGAACCTGGCGGCAGCGCAAGAAGATG

>Toehold_switch_A5_DNA
GCGCTAATACGACTCACTATAGGGATCGCAATCTGGCTCCCAGTTTTGTGAATGAAGATGGGACTTTAGA
ACAGAGGAGATAAAGATGCATCTTCATTCAACCTGGCGGCAGCGCAAGAAGATG

>Toehold_switch_A6_DNA
GCGCTAATACGACTCACTATAGGGTCGAATGACGCCAACCCATCTGATGGGTCCGCAGCCGGACTTTAGA
ACAGAGGAGATAAAGATGGGCTGCGGACCAACCTGGCGGCAGCGCAAGAAGATG
